# Supplementary material for: A Quantitative Analysis of Complexity of Human Pathogen-Specific CD4 T Cell Responses in Healthy M. tuberculosis Infected South Africans
Source: PLoS Pathog. 2016 Jul 13;12(7):e1005760. doi: 10.1371/journal.ppat.1005760 (PMC4943605; doi:10.1371/journal.ppat.1005760)
Supplement: S4 Table — (XLSX) [file ppat.1005760.s008.xlsx]

## Sheet: Sheet1
Table S4. HLA restriction and penetrance of Mtb epitopes
Antigen	Epitope sequence	Restricting HLA allele	Donors with allele-restricted response, n	Donors with HLA allele tested, n	Penetrance (%)
Rv3874	AQAAVVRFQEAANKQ	DRB5*01:01	6	7	0.857143
Rv3874	QAAVVRFQEAANKQK	DRB5*01:01	6	10	0.6
Rv3619c	DAHGAMIRAQAGSLE	DQB1*06:02	5	5	1
Rv3874	ISTNIRQAGVQYSRA	DRB3*02:02	5	7	0.714286
Rv3874	EISTNIRQAGVQYSR	DRB3*02:02	5	8	0.625
Rv3874	EISTNIRQAGVQYSR	DRB1*04:01	5	9	0.555556
Rv3874	QAAVVRFQEAANKQK	DQB1*06:02	5	9	0.555556
Rv3874	ISTNIRQAGVQYSRA	DQB1*06:02	4	4	1
Rv1195	MHVSFVMAYPEMLAA	DQB1*06:02	4	4	1
Rv2031c	AYGSFVRTVSLPVGA	DRB1*07:01	4	5	0.8
Rv3874	EISTNIRQAGVQYSR	DRB1*04:04	4	5	0.8
Rv3874	ISTNIRQAGVQYSRA	DRB1*04:04	4	5	0.8
Rv3874	VRFQEAANKQKQELD	DRB5*01:01	4	6	0.666667
Rv1196	ALPPEINSARMYAGP	DQB1*06:02	3	3	1
Rv1172c, Rv1788, Rv1791	MSFVTTQPEALAAAA	DRB1*07:01	3	3	1
Rv3874	IRQAGVQYSRADEEQ	DRB1*04:04	3	4	0.75
Rv3136	LLGQNTAAIAAIEAQ	DRB3*02:02	3	4	0.75
Rv1195	MHVSFVMAYPEMLAA	DRB5*01:01	3	4	0.75
Rv0288, Rv3019c	MSQIMYNYPAMMAHA	DRB1*15:01	3	4	0.75
Rv3619c	QFGDVDAHGAMIRAQ	DQB1*06:02	3	4	0.75
Rv3615c	VDLAKSLRIAAKIYS	DRB3*03:01	3	4	0.75
Rv3874	AAVVRFQEAANKQKQ	DRB5*01:01	3	5	0.6
Rv3874	EISTNIRQAGVQYSR	DQB1*06:02	3	5	0.6
Rv3874	EISTNIRQAGVQYSR	DPB1*01:01	3	5	0.6
Rv1196	TPAIAVNEAEYGEMW	DRB3*02:02	3	5	0.6
Rv0287, Rv3020c	AAFQAAHARFVAAAA	DRB1*07:01	3	6	0.5
Rv0280, Rv0286, Rv0453, Rv1387, Rv3018c, Rv3021c	GINTIPIAINEAEYV	DRB3*02:02	3	6	0.5
Rv3874	ISTNIRQAGVQYSRA	DPB1*01:01	3	6	0.5
Rv3874	QAAVVRFQEAANKQK	DRB3*02:02	3	6	0.5
Rv3615c	VDLAKSLRIAAKIYS	DRB1*11:01	3	6	0.5
Rv3615c	VDLAKSLRIAAKIYS	DQB1*06:02	3	7	0.428571
Rv3874	EISTNIRQAGVQYSR	DQB1*03:02	3	8	0.375
Rv3874	EISTNIRQAGVQYSR	DPB1*04:01	3	8	0.375
Rv3615c	VDLAKSLRIAAKIYS	DRB3*02:02	3	8	0.375
Rv3874	ISTNIRQAGVQYSRA	DQB1*03:02	3	9	0.333333
Rv3874	EISTNIRQAGVQYSR	DRB4*01:01	3	10	0.3
Rv3874	ISTNIRQAGVQYSRA	DRB1*04:01	3	10	0.3
Rv3874	EISTNIRQAGVQYSR	DRB5*01:01	2	2	1
Rv3619c	FQVIYEQANAHGQKV	DRB1*04:04	2	2	1
Rv3874	ISTNIRQAGVQYSRA	DRB5*01:01	2	2	1
Rv1196	LIATNLLGQNTPAIA	DQB1*06:02	2	2	1
Rv1195	MHVSFVMAYPEMLAA	DQB1*05:01	2	2	1
Rv1195	MHVSFVMAYPEMLAA	DRB3*01:01	2	2	1
Rv0288	MSQIMYNYPAMLGHA	DRB1*13:01	2	2	1
Rv0288, Rv3019c	MSQIMYNYPAMRAHA	DPB1*01:01	2	2	1
Rv0288, Rv3019c	MSQIMYNYPAMRAHA	DQB1*06:02	2	2	1
Rv3875	MTEQQWNFAGIEAAA	DRB5*01:01	2	2	1
Rv0125	PQVVNINTKLGYNNA	DRB1*04:04	2	2	1
Rv0125	PQVVNINTKLGYNNA	DPB1*04:02	2	2	1
Rv0125	VAQVGPQVVNINTKL	DRB1*04:04	2	2	1
Rv1195	VHVSFVMAYPEMLAA	DQB1*06:02	2	2	1
Rv3804c	VPSPSMGRDIKVQFQ	DRB1*03:01	2	2	1
Rv0288	VRAYHAMSSTHEANT	DPB1*04:02	2	2	1
Rv0287, Rv3020c	AAFQAAHARFVAAAA	DRB3*01:01	2	3	0.666667
Rv1886c	AGSLSALLDPSQGMG	DRB1*03:01	2	3	0.666667
Rv0256c, Rv0280, Rv0286, Rv0453, Rv1387, Rv3018c, Rv3021c, Rv3873	AVLVATNFFGINTIP	DRB1*03:01	2	3	0.666667
Rv3875	EGKQSLTKLAAAWGG	DQB1*06:02	2	3	0.666667
Rv0256c, Rv0280, Rv0286, Rv0453, Rv1387, Rv2123, Rv3018c, Rv3021c, Rv3873	GVLVATNFFGINTIP	DRB3*02:02	2	3	0.666667
Rv3874	ISTNIRQAGVQYSRA	DRB1*03:01	2	3	0.666667
Rv3874	ISTNIRQAGVQYSRA	DRB3*01:01	2	3	0.666667
Rv3874	ISTNIRQAGVQYSRA	DPB1*04:02	2	3	0.666667
Rv1196	LIATNLLGQNTPAIA	DRB3*02:02	2	3	0.666667
Rv1196	LLGQNTPAIAVNEAE	DRB3*02:02	2	3	0.666667
Rv3874	QAAVVRFQEAANKQK	DRB1*12:01	2	3	0.666667
Rv3874	AAVVRFQEAANKQKQ	DRB3*02:02	2	4	0.5
Rv3874	EISTNIRQAGVQYSR	DRB1*03:01	2	4	0.5
Rv1705c, Rv1789, Rv1808, Rv2892c, Rv3136, Rv3621c	FFGQNTAAIAATEAQ	DRB3*02:02	2	4	0.5
Rv1705c, Rv1789, Rv1802, Rv1808, Rv2892c, Rv3136, Rv3621c	FGQNTSAIAAAEAQY	DRB3*02:02	2	4	0.5
Rv0280, Rv0286, Rv0453, Rv1387, Rv3018c, Rv3021c	GINTIPIAINEAEYV	DRB1*03:01	2	4	0.5
Rv0288	MSQIMYNYPAMLGHA	DRB3*01:01	2	4	0.5
Rv3875	MTEQQWNFAGIEAAA	DRB3*01:01	2	4	0.5
Rv3615c	VDLAKSLRIAAKIYS	DPB1*01:01	2	4	0.5
Rv0288	YAGTLQSLGAEIAVE	DRB1*01:01	2	4	0.5
Rv3874	EISTNIRQAGVQYSR	DRB3*01:01	2	5	0.4
Rv0288	MSQIMYNYPAMLGHA	DRB1*15:01	2	5	0.4
Rv0288	MSQIMYNYPAMLGHA	DQB1*06:02	2	5	0.4
Rv3874	AQAAVVRFQEAANKQ	DQB1*06:02	2	6	0.333333
Rv0287, Rv3020c	AAFQGAHARFVAAAA	DRB1*07:01	2	7	0.285714
Rv3875	EQQWNFAGIEAAASA	DQB1*06:02	2	7	0.285714
Rv3874	ISTNIRQAGVQYSRA	DRB4*01:01	2	11	0.181818
Rv0287, Rv3020c	AAFQAAHARFVAAAA	DRB1*13:02	1	1	1
Rv0287, Rv3020c	AAFQAAHARFVAAAA	DQB1*04:02	1	1	1
Rv3874	AAGTAAQAAVVRFQE	DPB1*01:01	1	1	1
Rv3874	AAGTAAQAAVVRFQE	DRB3*03:01	1	1	1
Rv3874	AAVLRFQEAANKQKQ	DQB1*06:02	1	1	1
Rv3874	ADEEQQQALSSQMGF	DQB1*03:02	1	1	1
Rv1196	ALPPEINSARMYAGP	DQB1*05:01	1	1	1
Rv3874	AQAAVVRFQEAANKQ	DRB1*04:01	1	1	1
Rv3874	AQAAVVRFQEAANKQ	DRB1*15:01	1	1	1
Rv0288	DLVRAYHAMSSTHEA	DRB1*13:01	1	1	1
Rv3875	EGKQSLTKLAAAWGG	DPB1*04:02	1	1	1
Rv3874	EISTNIRQAGVQYSR	DRB1*15:01	1	1	1
Rv3875	ELNNALQNLARTISE	DRB1*13:01	1	1	1
Rv3875	ELNNALQNLARTISE	DRB1*11:01	1	1	1
Rv3875	ELNNALQNLARTISE	DRB4*01:01	1	1	1
Rv3875	ELNNALQNLARTISE	DQB1*06:02	1	1	1
Rv3875	EQQWNFAGIEAAASA	DQB1*04:02	1	1	1
Rv1705c, Rv1789, Rv1808, Rv2892c, Rv3136, Rv3621c	FFGQNTAAIAATEAQ	DQB1*02:01	1	1	1
Rv1705c, Rv1789, Rv1808, Rv2892c, Rv3136, Rv3621c	FFGQNTAAIAATEAQ	DRB1*12:01	1	1	1
Rv1705c, Rv1789, Rv1808, Rv2892c, Rv3136, Rv3621c	FFGQNTAAIAATEAQ	DQB1*05:01	1	1	1
Rv1705c, Rv1789, Rv1802, Rv1808, Rv2892c, Rv3136, Rv3621c	FGQNTSAIAAAEAQY	DQB1*05:01	1	1	1
Rv3619c	FQVIYEQANAHGQKV	DRB1*04:01	1	1	1
Rv0256c, Rv0280, Rv0286, Rv0453, Rv1387, Rv2123, Rv3018c, Rv3021c	GAMVATNFFGINTIP	DQB1*03:01	1	1	1
Rv0280, Rv0286, Rv0453, Rv1387, Rv3018c, Rv3021c	GINTIPIAINEAEYV	DQB1*05:01	1	1	1
Rv0280, Rv0286, Rv0453, Rv1387, Rv3018c, Rv3021c	GINTIPIAINEAEYV	DRB1*13:03	1	1	1
Rv0256c, Rv0280, Rv0286, Rv0453, Rv1387, Rv2123, Rv3018c, Rv3021c, Rv3873	GVLVATNFFGINTIP	DQB1*03:01	1	1	1
Rv3619c	HGQKVQAAGNNMAQT	DRB1*03:01	1	1	1
Rv3619c	HGQKVQAAGNNMAQT	DRB4*01:01	1	1	1
Rv3619c	HGQKVQAAGNNMAQT	DQB1*03:02	1	1	1
Rv3025c	ILPIAEMSVVAMEFG	DRB3*01:01	1	1	1
Rv0288	IMYNYPAMLGHAGDM	DRB1*04:05	1	1	1
Rv0288	IMYNYPAMLGHAGDM	DRB1*07:01	1	1	1
Rv0288	IMYNYPAMLGHAGDM	DPB1*04:02	1	1	1
Rv3875	ISEAGQAMASTEGNV	DPB1*04:02	1	1	1
Rv3874	ISTNIRQAGVQYSRA	DRB3*03:01	1	1	1
Rv3874	ISTNIRQAGVQYSRA	DRB1*13:03	1	1	1
Rv3874	ISTNIRQAGVQYSRA	DRB1*03:02	1	1	1
Rv3874	ISTNIRQAGVQYSRA	DRB1*15:01	1	1	1
Rv3874	ISTNIRQAGVQYSRA	DRB1*07:01	1	1	1
Rv3874	KTQIDQVESTAGSLQ	DRB1*04:04	1	1	1
Rv1196	LIATNLLGQNTPAIA	DRB1*11:01	1	1	1
Rv3136	LLGQNTAAIAAIEAQ	DQB1*05:01	1	1	1
Rv2608	LPPEVNSARIFAGAG	DQB1*05:01	1	1	1
Rv2770c	LPPEVNSARMYGGAG	DQB1*03:02	1	1	1
Rv3615c	LRIAAKIYSEADEAW	DRB1*04:05	1	1	1
Rv1195	MHVSFVMAYPEMLAA	DRB1*11:01	1	1	1
Rv1195	MHVSFVMAYPEMLAA	DRB1*15:01	1	1	1
Rv1195	MHVSFVMAYPEMLAA	DRB1*04:01	1	1	1
Rv1195	MHVSFVMAYPEMLAA	DRB4*01:01	1	1	1
Rv1195	MHVSFVMAYPEMLAA	DRB1*12:01	1	1	1
Rv0288	MSQIMYNYPAMLGHA	DQB1*05:01	1	1	1
Rv0288	MSQIMYNYPAMLGHA	DRB1*04:05	1	1	1
Rv0288	MSQIMYNYPAMLGHA	DPB1*04:02	1	1	1
Rv0288	MSQIMYNYPAMLGHA	DRB1*07:01	1	1	1
Rv0288, Rv3019c	MSQIMYNYPAMMAHA	DRB3*03:01	1	1	1
Rv0288, Rv3019c	MSQIMYNYPAMMAHA	DRB1*13:02	1	1	1
Rv0288, Rv3019c	MSQIMYNYPAMMAHA	DQB1*04:02	1	1	1
Rv0288, Rv3019c	MSQIMYNYPAMRAHA	DQB1*04:02	1	1	1
Rv3619c	MTINYQFGDVDAHGA	DQB1*06:02	1	1	1
Rv3620c	MTSRFMTDPHAMRDM	DQB1*04:02	1	1	1
Rv1196	MVDFGALPPEINSAR	DRB1*04:04	1	1	1
Rv3620c	NIVNMLHGVRDGLVR	DQB1*06:02	1	1	1
Rv3875	NNALQNLARTISEAG	DRB1*13:01	1	1	1
Rv3875	NNALQNLARTISEAG	DRB1*11:01	1	1	1
Rv3875	NNALQNLARTISEAG	DQB1*06:02	1	1	1
Rv3875	NNALQNLARTISEAG	DPB1*04:02	1	1	1
Rv0125	PQVVNINTKLGYNNA	DRB5*01:01	1	1	1
Rv0125	PQVVNINTKLGYNNA	DRB3*02:02	1	1	1
Rv0125	PQVVNINTKLGYNNA	DQB1*06:02	1	1	1
Rv0125	PQVVNINTKLGYNNA	DPB1*04:01	1	1	1
Rv0129c, Rv1886c, Rv3804c	PSPSMGRDIKVQFQS	DQB1*02:01	1	1	1
Rv0288	QAALQSAWQGDTGIT	DRB1*03:01	1	1	1
Rv0288	QAALQSAWQGDTGIT	DQB1*03:02	1	1	1
Rv0288	QAALQSAWQGDTGIT	DQB1*05:01	1	1	1
Rv3874	QAAVVRFQEAANKQK	DRB1*15:01	1	1	1
Rv3874	QAAVVRFQEAANKQK	DQB1*04:02	1	1	1
Rv3874	QGQWRGAAGTAAQAA	DRB1*07:01	1	1	1
Rv3875	QNLARTISEAGQAMA	DRB3*03:01	1	1	1
Rv0129c, Rv1886c, Rv3804c	QVPSASMGRDIKVQF	DQB1*02:01	1	1	1
Rv3876	RQSGATIADVLAEKE	DRB3*02:02	1	1	1
Rv3875	SAIQGNVTSIHSLLD	DRB4*01:01	1	1	1
Rv0288	SAWQGDTGITYQAWQ	DRB3*03:01	1	1	1
Rv3875	SGSEAYQGVQQKWDA	DPB1*04:02	1	1	1
Rv1788, Rv1791	SSYAATEVANAAAAS	DQB1*03:02	1	1	1
Rv1195	SSYAATEVANAAAGQ	DRB1*15:01	1	1	1
Rv0125	VAQVGPQVVNINTKL	DQB1*06:02	1	1	1
Rv3615c	VDLAKSLRIAAKIYS	DRB1*13:01	1	1	1
Rv1195	VHVSFVMAYPEMLAA	DQB1*05:01	1	1	1
Rv1195	VHVSFVMAYPEMLAA	DRB1*15:01	1	1	1
Rv1195	VHVSFVMAYPEMLAA	DRB1*04:01	1	1	1
Rv1195	VHVSFVMAYPEMLAA	DRB4*01:01	1	1	1
Rv1195	VHVSFVMAYPEMLAA	DRB3*01:01	1	1	1
Rv1195	VHVSFVMAYPEMLAA	DRB1*12:01	1	1	1
Rv1196	VPPPVIAENRAELMI	DQB1*03:01	1	1	1
Rv3804c	VPSPSMGRDIKVQFQ	DQB1*03:01	1	1	1
Rv3874	VQYSRADEEQQQALS	DRB3*02:02	1	1	1
Rv0288	VRAYHAMSSTHEANT	DRB3*02:02	1	1	1
Rv0288	VRAYHAMSSTHEANT	DRB1*03:02	1	1	1
Rv0288	VRAYHAMSSTHEANT	DRB1*03:01	1	1	1
Rv0288	VRAYHAMSSTHEANT	DRB4*01:01	1	1	1
Rv0288	VRAYHAMSSTHEANT	DQB1*02:01	1	1	1
Rv1196	YGEMWAQDAAAMFGY	DQB1*03:02	1	1	1
Rv0288	YNYPAMLGHAGDMAG	DRB1*13:01	1	1	1
Rv0287, Rv3020c	AAFQAAHARFVAAAA	DRB1*03:01	1	2	0.5
Rv0287, Rv3020c	AAFQAAHARFVAAAA	DQB1*02:01	1	2	0.5
Rv0287, Rv3020c	AAFQGAHARFVAAAA	DQB1*02:01	1	2	0.5
Rv3874	AAVLRFQEAANKQKQ	DRB5*01:01	1	2	0.5
Rv3874	AAVLRFQEAANKQKQ	DRB3*02:02	1	2	0.5
Rv3874	AAVVRFQEAANKQKQ	DPB1*04:01	1	2	0.5
Rv3874	AAVVRFQEAANKQKQ	DRB3*01:01	1	2	0.5
Rv3874	ADEEQQQALSSQMGF	DRB3*02:02	1	2	0.5
Rv1886c, Rv3804c	AGCQTYKWETFLTSE	DRB1*07:01	1	2	0.5
Rv3874	AQAAVVRFQEAANKQ	DRB3*01:01	1	2	0.5
Rv0256c, Rv0280, Rv0286, Rv0453, Rv1387, Rv3018c, Rv3021c, Rv3873	AVLVATNFFGINTIP	DQB1*02:01	1	2	0.5
Rv2031c	AYGSFVRTVSLPVGA	DRB1*04:01	1	2	0.5
Rv3619c	DAHGAMIRAQAGSLE	DRB3*01:01	1	2	0.5
Rv0288, Rv3019c	EDLVRAYHAMSSTHE	DRB3*02:02	1	2	0.5
Rv0288, Rv3019c	EDLVRAYHAMSSTHE	DRB4*01:01	1	2	0.5
Rv3875	EGKQSLTKLAAAWGG	DRB5*01:01	1	2	0.5
Rv3875	EGKQSLTKLAAAWGG	DRB3*02:02	1	2	0.5
Rv3874	EISTNIRQAGVQYSR	DRB3*03:01	1	2	0.5
Rv3874	EISTNIRQAGVQYSR	DRB1*13:03	1	2	0.5
Rv3874	EISTNIRQAGVQYSR	DQB1*02:01	1	2	0.5
Rv3875	ELNNALQNLARTISE	DPB1*04:02	1	2	0.5
Rv1705c, Rv1789, Rv1808, Rv2892c, Rv3136, Rv3621c	FFGQNTAAIAATEAQ	DQB1*06:02	1	2	0.5
Rv1705c, Rv1789, Rv1808, Rv2892c, Rv3136, Rv3621c	FFGQNTAAIAATEAQ	DRB1*03:01	1	2	0.5
Rv0256c, Rv0280, Rv0286, Rv0453, Rv1387, Rv2123, Rv3018c, Rv3021c	GAMVATNFFGINTIP	DQB1*02:01	1	2	0.5
Rv0256c, Rv0280, Rv0286, Rv0453, Rv1387, Rv2123, Rv3018c, Rv3021c	GAMVATNFFGINTIP	DRB1*03:01	1	2	0.5
Rv0280, Rv0286, Rv0453, Rv1387, Rv3018c, Rv3021c	GINTIPIAINEAEYV	DQB1*02:01	1	2	0.5
Rv0280, Rv0286, Rv0453, Rv1387, Rv3018c, Rv3021c	GINTIPIAINEAEYV	DPB1*02:01	1	2	0.5
Rv0280, Rv0286, Rv0453, Rv1387, Rv3018c, Rv3021c	GINTIPIAINEAEYV	DQB1*06:02	1	2	0.5
Rv0280, Rv0286, Rv0453, Rv1387, Rv3018c, Rv3021c	GINTIPIAINEAEYV	DRB1*07:01	1	2	0.5
Rv0256c, Rv0280, Rv0286, Rv0453, Rv1387, Rv2123, Rv3018c, Rv3021c, Rv3873	GVLVATNFFGINTIP	DQB1*02:01	1	2	0.5
Rv0256c, Rv0280, Rv0286, Rv0453, Rv1387, Rv2123, Rv3018c, Rv3021c, Rv3873	GVLVATNFFGINTIP	DRB1*03:01	1	2	0.5
Rv0288	HEANTMAMMARDTAE	DRB5*01:01	1	2	0.5
Rv3619c	HGQKVQAAGNNMAQT	DRB1*04:04	1	2	0.5
Rv3619c	HGQKVQAAGNNMAQT	DRB3*02:02	1	2	0.5
Rv3619c	HGQKVQAAGNNMAQT	DPB1*04:01	1	2	0.5
Rv3025c	ILPIAEMSVVAMEFG	DQB1*06:02	1	2	0.5
Rv0288	IMYNYPAMLGHAGDM	DRB1*15:01	1	2	0.5
Rv3874	ISTNIRQAGVQYSRA	DQB1*03:01	1	2	0.5
Rv1196	LIATNLLGQNTPAIA	DRB1*13:01	1	2	0.5
Rv3136	LLGQNTAAIAAIEAQ	DQB1*06:02	1	2	0.5
Rv3615c	LRIAAKIYSEADEAW	DRB1*11:02	1	2	0.5
Rv3615c	LRIAAKIYSEADEAW	DRB3*01:01	1	2	0.5
Rv1172c, Rv1788, Rv1791	MSFVTTQPEALAAAA	DQB1*06:02	1	2	0.5
Rv1172c, Rv1788, Rv1791	MSFVTTQPEALAAAA	DRB1*12:01	1	2	0.5
Rv1172c, Rv1788, Rv1791	MSFVTTQPEALAAAA	DPB1*01:01	1	2	0.5
Rv0288	MSQIMYNYPAMLGHA	DRB1*04:01	1	2	0.5
Rv0288	MSQIMYNYPAMLGHA	DRB4*01:01	1	2	0.5
Rv0288, Rv3019c	MSQIMYNYPAMMAHA	DRB1*13:01	1	2	0.5
Rv3875	MTEQQWNFAGIEAAA	DRB3*03:01	1	2	0.5
Rv3620c	MTSRFMTDPHAMRDM	DRB3*01:01	1	2	0.5
Rv3875	NLARTISEAGQAMAS	DRB1*04:01	1	2	0.5
Rv3875	NLARTISEAGQAMAS	DRB4*01:01	1	2	0.5
Rv3875	NNALQNLARTISEAG	DRB3*02:02	1	2	0.5
Rv0129c, Rv1886c, Rv3804c	PSPSMGRDIKVQFQS	DQB1*03:01	1	2	0.5
Rv3874	QAAVVRFQEAANKQK	DRB1*04:01	1	2	0.5
Rv3874	QAAVVRFQEAANKQK	DQB1*03:02	1	2	0.5
Rv3619c	QFGDVDAHGAMIRAQ	DRB1*15:01	1	2	0.5
Rv0129c, Rv1886c, Rv3804c	QVPSASMGRDIKVQF	DQB1*03:01	1	2	0.5
Rv0129c, Rv1886c, Rv3804c	QVPSASMGRDIKVQF	DRB3*02:02	1	2	0.5
Rv0288	SAWQGDTGITYQAWQ	DRB1*03:01	1	2	0.5
Rv0288	SAWQGDTGITYQAWQ	DQB1*05:01	1	2	0.5
Rv3875	SGSEAYQGVQQKWDA	DQB1*02:01	1	2	0.5
Rv1195	SSYAATEVANAAAGQ	DQB1*05:01	1	2	0.5
Rv3875	TATELNNALQNLART	DRB1*11:01	1	2	0.5
Rv3615c	VDLAKSLRIAAKIYS	DQB1*05:01	1	2	0.5
Rv1195	VHVSFVMAYPEMLAA	DRB5*01:01	1	2	0.5
Rv0288	VRAYHAMSSTHEANT	DRB1*04:05	1	2	0.5
Rv0288	VRAYHAMSSTHEANT	DRB1*04:01	1	2	0.5
Rv0288	VRAYHAMSSTHEANT	DPB1*02:01	1	2	0.5
Rv3874	VRFQEAANKQKQELD	DRB3*01:01	1	2	0.5
Rv0288	YAGTLQSLGAEIAVE	DRB4*01:01	1	2	0.5
Rv1196	YGEMWAQDAAAMFGY	DRB3*01:01	1	2	0.5
Rv0287, Rv3020c	AAFQAAHARFVAAAA	DRB1*03:02	1	3	0.333333
Rv3619c	DAHGAMIRAQAGSLE	DRB1*03:01	1	3	0.333333
Rv3619c	DAHGAMIRAQAGSLE	DRB1*04:04	1	3	0.333333
Rv3619c	DAHGAMIRAQAGSLE	DQB1*05:01	1	3	0.333333
Rv0288, Rv3019c	EDLVRAYHAMSSTHE	DRB1*04:01	1	3	0.333333
Rv3874	EISTNIRQAGVQYSR	DQB1*03:01	1	3	0.333333
Rv3874	EISTNIRQAGVQYSR	DPB1*04:02	1	3	0.333333
Rv3875	ELNNALQNLARTISE	DRB3*02:02	1	3	0.333333
Rv3875	ELNNALQNLARTISE	DPB1*04:01	1	3	0.333333
Rv0256c, Rv0280, Rv0286, Rv0453, Rv1387, Rv2123, Rv3018c, Rv3021c	GAMVATNFFGINTIP	DRB1*07:01	1	3	0.333333
Rv0256c, Rv0280, Rv0286, Rv0453, Rv1387, Rv2123, Rv3018c, Rv3021c	GAMVATNFFGINTIP	DRB3*02:02	1	3	0.333333
Rv0288	HEANTMAMMARDTAE	DQB1*06:02	1	3	0.333333
Rv0288	HEANTMAMMARDTAE	DRB1*11:01	1	3	0.333333
Rv3025c	ILPIAEMSVVAMEFG	DRB3*02:02	1	3	0.333333
Rv3875	IQGNVTSIHSLLDEG	DRB3*02:02	1	3	0.333333
Rv3330	LENDNQLLYNYPGAL	DPB1*01:01	1	3	0.333333
Rv1196	LIATNLLGQNTPAIA	DPB1*02:01	1	3	0.333333
Rv3615c	LRIAAKIYSEADEAW	DRB3*03:01	1	3	0.333333
Rv0288	MSQIMYNYPAMLGHA	DRB3*02:02	1	3	0.333333
Rv0288, Rv3019c	MSQIMYNYPAMMAHA	DRB3*02:02	1	3	0.333333
Rv0288, Rv3019c	MSQIMYNYPAMMAHA	DQB1*06:02	1	3	0.333333
Rv0288, Rv3019c	MSQIMYNYPAMMAHA	DPB1*01:01	1	3	0.333333
Rv0288, Rv3019c	MSQIMYNYPAMRAHA	DRB3*02:02	1	3	0.333333
Rv0288, Rv3019c	MSQIMYNYPAMRAHA	DRB1*03:01	1	3	0.333333
Rv0129c, Rv1886c, Rv3804c	PSPSMGRDIKVQFQS	DRB1*03:01	1	3	0.333333
Rv3874	QAAVVRFQEAANKQK	DPB1*04:02	1	3	0.333333
Rv0288	SAWQGDTGITYQAWQ	DPB1*01:01	1	3	0.333333
Rv1195	SSYAATEVANAAAGQ	DQB1*06:02	1	3	0.333333
Rv1195	SSYAATEVANAAAGQ	DRB5*01:01	1	3	0.333333
Rv3615c	VDLAKSLRIAAKIYS	DRB3*01:01	1	3	0.333333
Rv1196	VPPPVIAENRAELMI	DRB3*03:01	1	3	0.333333
Rv3874	VRFQEAANKQKQELD	DRB3*02:02	1	3	0.333333
Rv1196	ALPPEINSARMYAGP	DRB5*01:01	1	4	0.25
Rv0256c, Rv0280, Rv0286, Rv0453, Rv1387, Rv3018c, Rv3021c, Rv3873	AVLVATNFFGINTIP	DRB3*02:02	1	4	0.25
Rv2031c	AYGSFVRTVSLPVGA	DPB1*01:01	1	4	0.25
Rv3619c	DAHGAMIRAQAGSLE	DPB1*04:01	1	4	0.25
Rv3875	EQQWNFAGIEAAASA	DQB1*05:01	1	4	0.25
Rv1705c, Rv1789, Rv1808, Rv2892c, Rv3136	FGQNTGAIAAAEARY	DRB3*02:02	1	4	0.25
Rv3874	IRQAGVQYSRADEEQ	DQB1*06:02	1	4	0.25
Rv3615c	LRIAAKIYSEADEAW	DQB1*06:02	1	4	0.25
Rv3615c	LRIAAKIYSEADEAW	DQB1*03:01	1	4	0.25
Rv0288, Rv3019c	MSQIMYNYPAMMAHA	DRB5*01:01	1	4	0.25
Rv0288, Rv3019c	MSQIMYNYPAMRAHA	DRB1*15:01	1	4	0.25
Rv3875	MTEQQWNFAGIEAAA	DQB1*06:02	1	4	0.25
Rv3875	NLARTISEAGQAMAS	DRB3*01:01	1	4	0.25
Rv3874	QAAVVRFQEAANKQK	DRB3*01:01	1	4	0.25
Rv3615c	VDLAKSLRIAAKIYS	DRB5*01:01	1	4	0.25
Rv3615c	VDLAKSLRIAAKIYS	DQB1*03:01	1	4	0.25
Rv3874	AQAAVVRFQEAANKQ	DRB3*02:02	1	5	0.2
Rv3874	IRQAGVQYSRADEEQ	DRB3*02:02	1	5	0.2
Rv0288	MSQIMYNYPAMLGHA	DRB5*01:01	1	5	0.2
Rv3874	QAAVVRFQEAANKQK	DRB1*04:04	1	5	0.2
Rv3874	AAVVRFQEAANKQKQ	DQB1*06:02	1	6	0.166667
Rv3875	EQQWNFAGIEAAASA	DRB5*01:01	1	6	0.166667
Rv3875	EQQWNFAGIEAAASA	DPB1*01:01	1	6	0.166667
Rv3874	QAAVVRFQEAANKQK	DPB1*04:01	1	6	0.166667
Rv3874	QAAVVRFQEAANKQK	DPB1*01:01	1	6	0.166667
Rv3875	EQQWNFAGIEAAASA	DRB3*01:01	1	7	0.142857
Rv3874	IRQAGVQYSRADEEQ	DQB1*03:02	1	8	0.125
Rv3615c	LRIAAKIYSEADEAW	DRB3*02:02	1	8	0.125
Rv3874	IRQAGVQYSRADEEQ	DRB1*04:01	1	9	0.111111
Rv3874	ISTNIRQAGVQYSRA	DPB1*04:01	1	10	0.1
Rv1196	AANQLMNNVPQALQQ	DRB1*04:05	1	1	1
Rv1196	AANQLMNNVPQALQQ	DRB1*07:01	1	1	1
Rv1196	AANQLMNNVPQALQQ	DPB1*04:02	1	1	1
Rv2123, Rv3018c, Rv3020c	ADYLRMWIQAATVMS	DRB1*03:01	1	1	1
Rv2123, Rv3018c, Rv3020c	ADYLRMWIQAATVMS	DQB1*02:01	1	1	1
Rv2123, Rv3018c, Rv3020c	ADYLRMWIQAATVMS	DRB3*02:02	1	1	1
Rv2123, Rv3018c, Rv3020c	ADYLRMWIQAATVMS	DQB1*03:01	1	1	1
Rv1037c, Rv1198, Rv1793, Rv2346c, Rv3619c	AEHQAIIRDVLTASD	DRB1*04:05	1	1	1
Rv1037c, Rv1198, Rv1793, Rv2346c, Rv3619c	AEHQAIIRDVLTASD	DPB1*04:02	1	1	1
Rv1198, Rv1793, Rv2346c	AEHQAIVRDVLAAGD	DPB1*04:02	1	1	1
Rv1037c, Rv1198, Rv1793, Rv2346c, Rv3619c	AEHQAIVRDVLAASD	DPB1*04:02	1	1	1
Rv1196, Rv1361c, Rv3478	AQNGVQAMSSLGSSL	DRB3*02:02	1	1	1
Rv1196, Rv1361c, Rv3478	AQNGVQAMSSLGSSL	DQB1*05:01	1	1	1
Rv0256c, Rv0280, Rv0453	ARMWIQAATTMASYQ	DRB3*02:02	1	1	1
Rv0256c, Rv0280, Rv0453	ARMWIQAATTMASYQ	DRB1*03:01	1	1	1
Rv0256c, Rv0280, Rv0453	ARMWIQAATTMASYQ	DQB1*03:01	1	1	1
Rv0256c, Rv0280, Rv0453	ARMWIQAATTMASYQ	DQB1*02:01	1	1	1
Rv1047, Rv1199c, Rv2512c, Rv3023c, Rv3115	ARTDLLAFTAFPKQI	DRB3*01:01	1	1	1
Rv0987	CILAWILVRIINVRS	DRB1*15:01	1	1	1
Rv3018c, Rv3021c	DYVRMWVQAATAMSA	DRB1*03:01	1	1	1
Rv3018c, Rv3021c	DYVRMWVQAATAMSA	DRB3*02:02	1	1	1
Rv3018c, Rv3021c	DYVRMWVQAATAMSA	DQB1*03:01	1	1	1
Rv3018c, Rv3021c	DYVRMWVQAATAMSA	DQB1*02:01	1	1	1
Rv2123, Rv3018c, Rv3021c	DYVRMWVQAATVMSA	DRB1*03:01	1	1	1
Rv2123, Rv3018c, Rv3021c	DYVRMWVQAATVMSA	DRB3*02:02	1	1	1
Rv2123, Rv3018c, Rv3021c	DYVRMWVQAATVMSA	DQB1*03:01	1	1	1
Rv2123, Rv3018c, Rv3021c	DYVRMWVQAATVMSA	DQB1*02:01	1	1	1
Rv3018c, Rv3022c	ELFVAAYVPYVAWLV	DRB1*03:01	1	1	1
Rv3804c	GGHNGVFDFPDSGTH	DRB1*04:05	1	1	1
Rv3804c	GGHNGVFDFPDSGTH	DRB1*07:01	1	1	1
Rv3804c	GGQSSFYSDWYQPAC	DQB1*03:02	1	1	1
Rv2608	GLAGDAWHGPASLAM	DRB1*04:04	1	1	1
Rv2608	GLAGDAWHGPASLAM	DRB3*02:02	1	1	1
Rv1196	GSASLVAAAQMWDSV	DPB1*01:01	1	1	1
Rv1196	GSASLVAAAQMWDSV	DRB5*01:01	1	1	1
Rv1196	GSASLVAAAQMWDSV	DRB1*15:01	1	1	1
Rv0012	GTEIRRSDAPRLVDL	DRB1*07:01	1	1	1
Rv1196	INSARMYAGPGSASL	DQB1*06:02	1	1	1
Rv3874	KQELDEISTNIRQAG	DRB3*02:02	1	1	1
Rv3620c	LHGVRDGLVRDANNY	DRB1*04:05	1	1	1
Rv3620c	LHGVRDGLVRDANNY	DPB1*04:02	1	1	1
Rv3875	LTKLAAAWGGSGSEA	DQB1*02:01	1	1	1
Rv3804c	MGRDIKVQFQSGGAN	DRB1*03:01	1	1	1
Rv1196	PGQMLGGLPVGQMGA	DRB1*04:04	1	1	1
Rv1886c	PVGGQSSFYSDWYSP	DQB1*03:02	1	1	1
Rv3619c	QAAGNNMAQTDSAVG	DQB1*03:02	1	1	1
Rv3619c	QAAGNNMAQTDSAVG	DRB3*02:02	1	1	1
Rv3619c	QAAGNNMAQTDSAVG	DPB1*04:01	1	1	1
Rv3875	QAMASTEGNVTGMFA	DPB1*04:02	1	1	1
Rv3875	QAMASTEGNVTGMFA	DRB3*02:02	1	1	1
Rv3875	QKWDATATELNNALQ	DRB3*02:02	1	1	1
Rv3619c	QLGRNFQVIYEQANA	DQB1*03:02	1	1	1
Rv3804c	QTYKWETFLTSELPG	DRB1*07:01	1	1	1
Rv1199c	RSRPRRTTRRMDRRT	DRB1*03:01	1	1	1
Rv1199c	RSRPRRTTRRMDRRT	DQB1*05:01	1	1	1
Rv1886c	SAMILAAYHPQQFIY	DQB1*03:02	1	1	1
Rv2608	SPAMVAANRTRLASL	DRB1*07:01	1	1	1
Rv2608	SPAMVAANRTRLASL	DRB1*04:05	1	1	1
Rv1196	SPYVAWMSVTAGQAE	DQB1*04:02	1	1	1
Rv1196	SPYVAWMSVTAGQAE	DRB5*01:01	1	1	1
Rv1196	SPYVAWMSVTAGQAE	DRB3*01:01	1	1	1
Rv1886c	SSFYSDWYSPACGKA	DQB1*03:02	1	1	1
Rv0012	TEIRRSNAPRLVDLV	DRB1*07:01	1	1	1
