# Supplementary material for: A Quantitative Analysis of Complexity of Human Pathogen-Specific CD4 T Cell Responses in Healthy M. tuberculosis Infected South Africans
Source: PLoS Pathog. 2016 Jul 13;12(7):e1005760. doi: 10.1371/journal.ppat.1005760 (PMC4943605; doi:10.1371/journal.ppat.1005760)
Supplement: S5 Table — (XLSX) [file ppat.1005760.s009.xlsx]

## Sheet: Megapools
Table S5. Peptides in each megapool
Protein category	Antigen	MTB300	MTB125	MTB66
PE/PPE	Rv0124, Rv0297, Rv1243c, Rv1788, Rv1791, Rv2490c	AQIYQAVSAQAAAIH	AQIYQAVSAQAAAIH	AQIYQAVSAQAAAIH
intermediary metabolism and respiration	Rv0125	VAQVGPQVVNINTKL	VAQVGPQVVNINTKL	VAQVGPQVVNINTKL
Lipid metabolism	Rv0129c, Rv1886c, Rv3804c	PSPSMGRDIKVQFQS		PSPSMGRDIKVQFQS
PE/PPE	Rv0256c, Rv0280, Rv0286, Rv0453, Rv1387, Rv3018c, Rv3021c, Rv3873	AVLVATNFFGINTIP	AVLVATNFFGINTIP	AVLVATNFFGINTIP
PE/PPE	Rv0280, Rv0286, Rv0453, Rv1387, Rv3018c, Rv3021c	GINTIPIAINEAEYV	GINTIPIAINEAEYV	GINTIPIAINEAEYV
Cell wall and cell processes	Rv0287, Rv3020c	AAFQGAHARFVAAAA	AAFQGAHARFVAAAA	AAFQGAHARFVAAAA
Cell wall and cell processes	Rv0287, Rv3020c	AAGTYVAADAAAAST	AAGTYVAADAAAAST	AAGTYVAADAAAAST
Cell wall and cell processes	Rv0288	MSQIMYNYPAMLGHA	MSQIMYNYPAMLGHA	MSQIMYNYPAMLGHA
Cell wall and cell processes	Rv0288	YAGTLQSLGAEIAVE	YAGTLQSLGAEIAVE	YAGTLQSLGAEIAVE
Cell wall and cell processes	Rv0288	SAWQGDTGITYQAWQ	SAWQGDTGITYQAWQ	SAWQGDTGITYQAWQ
Cell wall and cell processes	Rv0288	YQAWQAQWNQAMEDL	YQAWQAQWNQAMEDL	YQAWQAQWNQAMEDL
Cell wall and cell processes	Rv0288	HEANTMAMMARDTAE	HEANTMAMMARDTAE	HEANTMAMMARDTAE
Cell wall and cell processes	Rv0288, Rv3019c	EDLVRAYHAMSSTHE	EDLVRAYHAMSSTHE	EDLVRAYHAMSSTHE
Insertion sequences and phages	Rv1047, Rv1199c, Rv2512c, Rv2666, Rv3023c, Rv3115	AGWLAFFRDLVARGL	AGWLAFFRDLVARGL	AGWLAFFRDLVARGL
Insertion sequences and phages	Rv1047, Rv1199c, Rv2512c, Rv3023c, Rv3115	ASIIRLVGAVLAEQH	ASIIRLVGAVLAEQH	ASIIRLVGAVLAEQH
PE/PPE	Rv1172c	ALSRVQSMFLGTGGS	ALSRVQSMFLGTGGS	ALSRVQSMFLGTGGS
PE/PPE	Rv1172c, Rv1788, Rv1791	MSFVTTQPEALAAAA	MSFVTTQPEALAAAA	MSFVTTQPEALAAAA
PE/PPE	Rv1195	MHVSFVMAYPEMLAA	MHVSFVMAYPEMLAA	MHVSFVMAYPEMLAA
PE/PPE	Rv1195	SSYAATEVANAAAGQ	SSYAATEVANAAAGQ	SSYAATEVANAAAGQ
PE/PPE	Rv1196	VAAAQMWDSVASDLF	VAAAQMWDSVASDLF	VAAAQMWDSVASDLF
PE/PPE	Rv1196	MVAAASPYVAWMSVT	MVAAASPYVAWMSVT	MVAAASPYVAWMSVT
PE/PPE	Rv1196	VPPPVIAENRAELMI	VPPPVIAENRAELMI	VPPPVIAENRAELMI
PE/PPE	Rv1196	LIATNLLGQNTPAIA	LIATNLLGQNTPAIA	LIATNLLGQNTPAIA
PE/PPE	Rv1196	TPAIAVNEAEYGEMW	TPAIAVNEAEYGEMW	TPAIAVNEAEYGEMW
PE/PPE	Rv1196	YGEMWAQDAAAMFGY	YGEMWAQDAAAMFGY	YGEMWAQDAAAMFGY
PE/PPE	Rv1196	AAVEEASDTAAANQL	AAVEEASDTAAANQL	AAVEEASDTAAANQL
PE/PPE	Rv1196	LGGLWTAVSPHLSPL	LGGLWTAVSPHLSPL	LGGLWTAVSPHLSPL
PE/PPE	Rv1196	RSPISNMVSMANNHM	RSPISNMVSMANNHM	RSPISNMVSMANNHM
PE/PPE	Rv1705c, Rv1789, Rv1808, Rv2892c, Rv3136, Rv3621c	FFGQNTAAIAATEAQ	FFGQNTAAIAATEAQ	FFGQNTAAIAATEAQ
Lipid metabolism	Rv1886c	AGSLSALLDPSQGMG	AGSLSALLDPSQGMG	AGSLSALLDPSQGMG
Lipid metabolism	Rv1886c, Rv3804c	AGCQTYKWETFLTSE	AGCQTYKWETFLTSE	AGCQTYKWETFLTSE
Virulence, detoxification, adaptation	Rv1908c	WTNTPTKWDNSFLEI	WTNTPTKWDNSFLEI	WTNTPTKWDNSFLEI
Cell wall and cell processes	Rv1926c	VALAAYPITGKLGSE	VALAAYPITGKLGSE	VALAAYPITGKLGSE
Virulence, detoxification, adaptation	Rv2031c	AYGSFVRTVSLPVGA	AYGSFVRTVSLPVGA	AYGSFVRTVSLPVGA
PE/PPE	Rv2608	LPPEVNSARIFAGAG	LPPEVNSARIFAGAG	LPPEVNSARIFAGAG
PE/PPE	Rv2770c	LPPEVNSARMYGGAG	VDFGALPPEVNSARMYGGAG	LPPEVNSARMYGGAG
Cell wall and cell processes	Rv2873	SRIDGTHQTLQGADL	SRIDGTHQTLQGADL	ALPPEINSARMYAGP
Information pathways	Rv3024c	AEKFKEDVINDFVSS	AEKFKEDVINDFVSS	AEKFKEDVINDFVSS
intermediary metabolism and respiration	Rv3025c	ILPIAEMSVVAMEFG	ILPIAEMSVVAMEFG	ILPIAEMSVVAMEFG
PE/PPE	Rv3136	LLGQNTAAIAAIEAQ	LLGQNTAAIAAIEAQ	LLGQNTAAIAAIEAQ
Cell wall and cell processes	Rv3330	LENDNQLLYNYPGAL	LENDNQLLYNYPGAL	LENDNQLLYNYPGAL
Cell wall and cell processes	Rv3330	MAFLRSVSCLAAAVF	MAFLRSVSCLAAAVF	MAFLRSVSCLAAAVF
Cell wall and cell processes	Rv3615c	LRIAAKIYSEADEAW	LRIAAKIYSEADEAW	LRIAAKIYSEADEAW
Cell wall and cell processes	Rv3619	MTINYQFGDVDAHGA	MTINYQFGDVDAHGA	MTINYQFGDVDAHGA
Cell wall and cell processes	Rv3619	DAHGAMIRAQAGSLE	DAHGAMIRAQAGSLE	DAHGAMIRAQAGSLE
Cell wall and cell processes	Rv3619	FQVIYEQANAHGQKV	FQVIYEQANAHGQKV	FQVIYEQANAHGQKV
Cell wall and cell processes	Rv3619	HGQKVQAAGNNMAQT	HGQKVQAAGNNMAQT	HGQKVQAAGNNMAQT
Cell wall and cell processes	Rv3620c	MTSRFMTDPHAMRDM	MTSRFMTDPHAMRDM	MTSRFMTDPHAMRDM
Cell wall and cell processes	Rv3620c	VEDEARRMWASAQNI	VEDEARRMWASAQNI	VEDEARRMWASAQNI
Cell wall and cell processes	Rv3620c	ATSLDTMTQMNQAFR	ATSLDTMTQMNQAFR	ATSLDTMTQMNQAFR
Cell wall and cell processes	Rv3620c	NIVNMLHGVRDGLVR	NIVNMLHGVRDGLVR	NIVNMLHGVRDGLVR
Lipid metabolism	Rv3804c	VPSPSMGRDIKVQFQ	VPSPSMGRDIKVQFQ	VPSPSMGRDIKVQFQ
PE/PPE	Rv3873	APLAQEREEDDEDDW	APLAQEREEDDEDDW	APLAQEREEDDEDDW
Cell wall and cell processes	Rv3874	GNFERISGDLKTQID	GNFERISGDLKTQID	GNFERISGDLKTQID
Cell wall and cell processes	Rv3874	ADEEQQQALSSQMGF	ADEEQQQALSSQMGF	ADEEQQQALSSQMGF
Cell wall and cell processes	Rv3874	QAAVVRFQEAANKQK	QAAVVRFQEAANKQK	QAAVVRFQEAANKQK
Cell wall and cell processes	Rv3874	KTQIDQVESTAGSLQGQWRG	KTQIDQVESTAGSLQGQWRG	KTQIDQVESTAGSLQ
Cell wall and cell processes	Rv3874	AGSLQGQWRGAAGTAAQAAV	AGSLQGQWRGAAGTAAQAAV	GQWRGAAGTAAQAAV
Cell wall and cell processes	Rv3874	ISTNIRQAGVQYSRA		ISTNIRQAGVQYSRA
Cell wall and cell processes	Rv3875	EGKQSLTKLAAAWGG	EGKQSLTKLAAAWGG	EGKQSLTKLAAAWGG
Cell wall and cell processes	Rv3875	YQGVQQKWDATATEL	YQGVQQKWDATATEL	YQGVQQKWDATATEL
Cell wall and cell processes	Rv3875	IQGNVTSIHSLLDEG	IQGNVTSIHSLLDEG	IQGNVTSIHSLLDEG
Cell wall and cell processes	Rv3875	MTEQQWNFAGIEAAASAIQG	MTEQQWNFAGIEAAASAIQG	EQQWNFAGIEAAASA
Cell wall and cell processes	Rv3875	NNALQNLARTISEAGQAMAS	NNALQNLARTISEAGQAMAS	NLARTISEAGQAMAS
Cell wall and cell processes	Rv3875	ELNNALQNLARTISE		ELNNALQNLARTISE
Cell wall and cell processes	Rv3876	RQSGATIADVLAEKE	RQSGATIADVLAEKE	RQSGATIADVLAEKE
intermediary metabolism and respiration	Rv0125	SVLAAVGLGLATAPA	SVLAAVGLGLATAPA
Lipid metabolism	Rv0129c, Rv1886c, Rv3804c	QVPSASMGRDIKVQF	QVPSASMGRDIKVQF
PE/PPE	Rv0256c, Rv0280, Rv0453	ARMWIQAATTMASYQ	ARMWIQAATTMASYQ
Cell wall and cell processes	Rv0288	MLGHAGDMAGYAGTL	MLGHAGDMAGYAGTL
Cell wall and cell processes	Rv0288, Rv3019c	LQSLGAEIAVEQAAL	LQSLGAEIAVEQAAL
Cell wall and cell processes	Rv0290	QLSALWARFPLPVIP	QLSALWARFPLPVIP
Conserved hypotheticals	Rv0298	VTVDAAVLAAIDADA	VTVDAAVLAAIDADA
Cell wall and cell processes	Rv0987	CILAWILVRIINVRS	CILAWILVRIINVRS
Cell wall and cell processes	Rv1037c, Rv1198, Rv1793, Rv2346c, Rv3619c	AEHQAIVRDVLAASD	AEHQAIVRDVLAASD
Insertion sequences and phages	Rv1047, Rv1199c, Rv2512c, Rv3023c, Rv3115	ARTDLLAFTAFPKQI	ARTDLLAFTAFPKQI
PE/PPE	Rv1196	INSARMYAGPGSASL	INSARMYAGPGSASL
PE/PPE	Rv1196	WMSVTAGQAELTAAQ	WMSVTAGQAELTAAQ
PE/PPE	Rv1196	AAYETAYGLTVPPPV	AAYETAYGLTVPPPV
PE/PPE	Rv1196	LLPFEEAPEMTSAGG	LLPFEEAPEMTSAGG
PE/PPE	Rv1196	AANQLMNNVPQALQQ	AANQLMNNVPQALQQ
PE/PPE	Rv1196	LAQPTQGTTPSSKLG	LAQPTQGTTPSSKLG
PE/PPE	Rv1196	AAERGPGQMLGGLPV	AAERGPGQMLGGLPV
PE/PPE	Rv1196	MVDFGALPPEINSARMYAGP	MVDFGALPPEINSARMYAGP
PE/PPE	Rv1196, Rv1361c, Rv3478	AQNGVQAMSSLGSSL	AQNGVQAMSSLGSSL
Cell wall and cell processes	Rv1198, Rv1793, Rv2346c	AEHQAIVRDVLAAGD	AEHQAIVRDVLAAGD
Insertion sequences and phages	Rv1199c	RSRPRRTTRRMDRRT	RSRPRRTTRRMDRRT
PE/PPE	Rv1788, Rv1791	SSYAATEVANAAAAS	SSYAATEVANAAAAS
Lipid metabolism	Rv1886c	PSMGRDIKVQFQSGG	PSMGRDIKVQFQSGG
Lipid metabolism	Rv1886c	PVGGQSSFYSDWYSP	PVGGQSSFYSDWYSP
Lipid metabolism	Rv1886c	LTSELPQWLSANRAV	LTSELPQWLSANRAV
Lipid metabolism	Rv1886c	SAMILAAYHPQQFIY	SAMILAAYHPQQFIY
Lipid metabolism	Rv1886c	THSWEYWGAQLNAMK	THSWEYWGAQLNAMK
Conserved hypotheticals	Rv2024c	GADATAAAAFEQFLA	GADATAAAAFEQFLA
Conserved hypotheticals	Rv2024c	IMLLAYYIAAVNIES	IMLLAYYIAAVNIES
PE/PPE	Rv2123, Rv3018c, Rv3021c	DYVRMWVQAATVMSA	DYVRMWVQAATVMSA
PE/PPE	Rv2608	AWHGPASLAMTRAAS	AWHGPASLAMTRAAS
PE/PPE	Rv2608	TRAASPYVGWLNTAA	TRAASPYVGWLNTAA
PE/PPE	Rv2608	SPAMVAANRTRLASL	SPAMVAANRTRLASL
PE/PPE	Rv2608	FGFSIPQLGFTLSGA	FGFSIPQLGFTLSGA
PE/PPE	Rv2608	YPTVDYAFQYDGVND	YPTVDYAFQYDGVND
PE/PPE	Rv2608	LTTYILLPSQDLPLL	LTTYILLPSQDLPLL
PE/PPE	Rv2608	DVDWAEVAADLQQGA	DVDWAEVAADLQQGA
PE/PPE	Rv2608	LGLPPPWQPALPRLF	LGLPPPWQPALPRLF
Conserved hypotheticals	Rv2660c	VVAPSQFTFSSRSPD	VVAPSQFTFSSRSPD
PE/PPE	Rv2770c	VDFGALPPEVNSARM
Conserved hypotheticals	Rv2823c	AAFSRMLSLFFRQHI	AAFSRMLSLFFRQHI
intermediary metabolism and respiration	Rv2874	LALVGFLGGLITGTS	LALVGFLGGLITGTS
PE/PPE	Rv3018c, Rv3021c	DYVRMWVQAATAMSA	DYVRMWVQAATAMSA
PE/PPE	Rv3018c, Rv3022c	ELFVAAYVPYVAWLV	ELFVAAYVPYVAWLV
Information pathways	Rv3024c	AHGETVSAVAELIGD	AHGETVSAVAELIGD
PE/PPE	Rv3136	AAGGWDSLAAELATT	AAGGWDSLAAELATT
Cell wall and cell processes	Rv3615c	VDLAKSLRIAAKIYS	VDLAKSLRIAAKIYS
Cell wall and cell processes	Rv3619	AGSLEAEHQAIISDV	AGSLEAEHQAIISDV
Cell wall and cell processes	Rv3620c	AGRFEVHAQTVEDEA	AGRFEVHAQTVEDEA
Cell wall and cell processes	Rv3620c	SAQNISGAGWSGMAE	SAQNISGAGWSGMAE
Lipid metabolism	Rv3804c	GGQSSFYSDWYQPAC	GGQSSFYSDWYQPAC
Lipid metabolism	Rv3804c	QTYKWETFLTSELPG	QTYKWETFLTSELPG
Lipid metabolism	Rv3804c	GGHNGVFDFPDSGTH	GGHNGVFDFPDSGTH
Lipid metabolism	Rv3804c	ALGATPNTGPAPQGA	ALGATPNTGPAPQGA
PE/PPE	Rv3873	GAMGQGAQSGGSTRP	GAMGQGAQSGGSTRP
PE/PPE	Rv3873	GSTRPGLVAPAPLAQ	GSTRPGLVAPAPLAQ
Cell wall and cell processes	Rv3874	TDAATLAQEAGNFER	TDAATLAQEAGNFER
Cell wall and cell processes	Rv3874	AAGTAAQAAVVRFQEAANKQ	AAGTAAQAAVVRFQEAANKQ
Cell wall and cell processes	Rv3874	EISTNIRQAGVQYSRADEEQ	EISTNIRQAGVQYSRADEEQ
Cell wall and cell processes	Rv3875	ISEAGQAMASTEGNV	ISEAGQAMASTEGNV
intermediary metabolism and respiration	Rv0125	PQVVNINTKLGYNNA
Lipid metabolism	Rv0129c	GQNYTYKWETFLTRE
Lipid metabolism	Rv0129c, Rv1886c	DPMVQIPRLVANNTR
PE/PPE	Rv0256c	AEAPAAAAAPEEQVQ
PE/PPE	Rv0256c, Rv0280, Rv0286, Rv0453, Rv1387, Rv2123, Rv3018c, Rv3021c	GAMVATNFFGINTIP
PE/PPE	Rv0256c, Rv0280, Rv0286, Rv0453, Rv1387, Rv2123, Rv3018c, Rv3021c, Rv3873	GVLVATNFFGINTIP
PE/PPE	Rv0256c, Rv3018c	LAWLVQASANSAAMA
PE/PPE	Rv0286, Rv0453	YAAALVAMPTLAELA
Cell wall and cell processes	Rv0287, Rv3020c	AAFQAAHARFVAAAA
Cell wall and cell processes	Rv0287, Rv3020c	AAGTYVAADAAAASS
Cell wall and cell processes	Rv0288	YNYPAMLGHAGDMAG
Cell wall and cell processes	Rv0288	GDMAGYAGTLQSLGA
Cell wall and cell processes	Rv0288	QAALQSAWQGDTGIT
Cell wall and cell processes	Rv0288	DTGITYQAWQAQWNQ
Cell wall and cell processes	Rv0288	AQWNQAMEDLVRAYH
Cell wall and cell processes	Rv0288	AMEDLVRAYHAMSST
Cell wall and cell processes	Rv0288	VRAYHAMSSTHEANT
Cell wall and cell processes	Rv0288	MAMMARDTAEAAKWG
Cell wall and cell processes	Rv0288	AMMARDTAEAAKWGG
Cell wall and cell processes	Rv0288, Rv3019c	EDLVRAYHSMSSTHE
Cell wall and cell processes	Rv0288, Rv3019c	LQSLGADIASEQAVL
Cell wall and cell processes	Rv0288, Rv3019c	MSQIMYNYPAMMAHA
Cell wall and cell processes	Rv0288, Rv3019c	MSQIMYNYPAMRAHA
Cell wall and cell processes	Rv0289	DRWLDLRYVGPASAD
Cell wall and cell processes	Rv0289	EVVDYLGIPASARPV
Cell wall and cell processes	Rv0289	GNGVVALRNAQLVTF
Cell wall and cell processes	Rv0290	AAGAQLLWQLPLLSI
Cell wall and cell processes	Rv0290	AAGVAAWSLIALMIP
Cell wall and cell processes	Rv0290	GWYLVAATAAAATLR
Cell wall and cell processes	Rv0290	IPVMAYLVGLFAWVL
intermediary metabolism and respiration	Rv0291	AARLLSIRAMSTKFS
intermediary metabolism and respiration	Rv0291	AAVDKDAVIVAAAGN
intermediary metabolism and respiration	Rv0291	ALSVLVGLTAATVAI
intermediary metabolism and respiration	Rv0291	ATEVVRRLTATAHRG
Cell wall and cell processes	Rv0292	AILRRRRRIAEPATC
Cell wall and cell processes	Rv0292	ALTALIRDPPADSTG
Cell wall and cell processes	Rv0292	EIGWEAGTAAPDEIP
Conserved hypotheticals	Rv0293c	AQAVYDFRSIVDYLR
Conserved hypotheticals	Rv0293c	LDYLRRMTVFLQGLM
Conserved hypotheticals	Rv0293c	LNYRPLLPKDRRMII
Conserved hypotheticals	Rv0293c	RCALHWFPGSHLLAC
Conserved hypotheticals	Rv0293c	RCALHWFPGSHLLHV
intermediary metabolism and respiration	Rv0294	AKLMRDIPFRVGAVV
intermediary metabolism and respiration	Rv0294	DESWQQFRQELIPLL
intermediary metabolism and respiration	Rv0294	MWDPDVYLAFSGHRN
intermediary metabolism and respiration	Rv0294	STIFPFRRLFMVADV
intermediary metabolism and respiration	Rv0294	STIFPFRRLFMVAEV
Conserved hypotheticals	Rv0298	AYAQRVYQANRAAGS
Conserved hypotheticals	Rv0299	EHELYVAVLSNALHR
Conserved hypotheticals	Rv0299	RVPEDLLAMVVAVEQ
PE/PPE	Rv0442c, Rv1789	AWMSAAAAQAEQAAT
PE/PPE	Rv0453	GWSSLGREYAAVAEE
Conserved hypotheticals	Rv0690c	AVPLRLLGGLHRMVL
Conserved hypotheticals	Rv0690c	MYRELLELVAADVES
Cell wall and cell processes	Rv0985c	IDLNVLLSAAINFFL
Cell wall and cell processes	Rv0987	IGLVTQTINDFYFVI
Cell wall and cell processes	Rv1037c, Rv1198, Rv1793, Rv2346c, Rv3619c	AEHQAIIRDVLTASD
Insertion sequences and phages	Rv1047, Rv1199c, Rv2512c, Rv3023c, Rv3115	YLGLEVLTRARAALT
Insertion sequences and phages	Rv1047, Rv1199c, Rv2512c, Rv2666, Rv3023c, Rv3115	LRGLLSTFIAALMGA
Insertion sequences and phages	Rv1047, Rv1199c, Rv2512c, Rv2666, Rv3023c, Rv3115	QASPDLLRGLLSTFI
Insertion sequences and phages	Rv1047, Rv1199c, Rv2512c, Rv3023c, Rv3115	FPDRASIIRLVGAVL
PE/PPE	Rv1172c	ALLPRAGAAAAAALP
PE/PPE	Rv1172c	ALSRVHSMFLGTGGS
PE/PPE	Rv1172c	APQINFFYYLGEPIV
PE/PPE	Rv1195	VHVSFVMAYPEMLAA
PE/PPE	Rv1196	GSASLVAAAQMWDSV
PE/PPE	Rv1196	SPYVAWMSVTAGQAE
PE/PPE	Rv1196	IAENRAELMILIATN
PE/PPE	Rv1196	LLGQNTPAIAVNEAE
PE/PPE	Rv1196	LLEQAAAVEEASDTA
PE/PPE	Rv1196	PGQMLGGLPVGQMGA
PE/PPE	Rv1196	GGLPVGQMGARAGGG
PE/PPE	Rv1196	LSPISNMVSMANNHM
PE/PPE	Rv1196	LSPISNMVSMANNHV
PE/PPE	Rv1196	LSPLSNMVSMANNHM
PE/PPE	Rv1196, Rv1361c, Rv3478	AELMILIATNLLGQN
Information pathways	Rv1317c	AQLGYTIRQLERLLQ
Information pathways	Rv1317c	IRQLERLLQAVVGAG
Conserved hypotheticals	Rv1366	AVHVWLRLPAGRVEI
Conserved hypotheticals	Rv1366	LQSLWANFYELLADA
PE/PPE	Rv1705c	WFINWYLPISQLFYN
PE/PPE	Rv1705c, Rv1706c, Rv1789, Rv1802	AAAQASAAAAAYEAA
PE/PPE	Rv1705c, Rv1706c, Rv1789, Rv1802, Rv3125c, Rv3135	AATQARAAAAAFEAA
PE/PPE	Rv1705c, Rv1789	APYVAWMRATAIQAE
PE/PPE	Rv1705c, Rv1789, Rv1802, Rv1808, Rv2892c, Rv3136, Rv3621c	FGQNTSAIAAAEAQY
PE/PPE	Rv1705c, Rv1789, Rv1808, Rv2892c, Rv3136	FGQNTGAIAAAEARY
PE/PPE	Rv1705c, Rv1789, Rv1808, Rv2892c, Rv3136, Rv3621c	FGQNTASIAATEAQY
PE/PPE	Rv1706c, Rv1800, Rv1802, Rv1808, Rv2892c, Rv3135, Rv3621c	LAAAAAWDALAAELY
PE/PPE	Rv1706c, Rv1808, Rv3135, Rv3136	AAASWDALAAELASA
PE/PPE	Rv1788, Rv1791	AAIHEMFVNTLQMSS
PE/PPE	Rv1788, Rv1791	AAIHEMFVNTLVASS
PE/PPE	Rv1789	NRASLMQLISTNVFG
PE/PPE	Rv1802	YVAWMSATAALAREA
PE/PPE	Rv1808	AQLSQLISLLPSTLQ
Lipid metabolism	Rv1886c	HPQQFIYAGSLSALL
Lipid metabolism	Rv1886c	LSIVMPVGGQSSFYS
Lipid metabolism	Rv1886c	SSFYSDWYSPACGKA
Lipid metabolism	Rv1886c	GCQTYKWETFLTSEL
Lipid metabolism	Rv1886c	PQWLSANRAVKPTGS
Cell wall and cell processes	Rv1926c	TFAAPVALAAYPITG
Conserved hypotheticals	Rv2024c	ARILRQLATPISVII
Conserved hypotheticals	Rv2024c	KQQVIAELYEKFFRI
Virulence, detoxification, adaptation	Rv2031c	QMATTLPVQRHPRSL
PE/PPE	Rv2123, Rv3018c, Rv3020c	ADYLRMWIQAATVMS
PE/PPE	Rv2608	MNFAVLPPEVNSARI
PE/PPE	Rv2608	GLAGDAWHGPASLAM
PE/PPE	Rv2608	GILTRFGFSIPQLGF
PE/PPE	Rv2608	PQLGFTLSGATPADA
PE/PPE	Rv2608	FGLFPDVDWAEVAAD
PE/PPE	Rv2608	VQGVNDALSGLGLPP
PE/PPE	Rv2608	DALSGLGLPPPWQPA
Conserved hypotheticals	Rv2660c	QRNLSVVAPSQFTFS
Conserved hypotheticals	Rv2823c	FDHEFTFGWDELLSK
Conserved hypotheticals	Rv2823c	FDREFTFGWDELLSK
Conserved hypotheticals	Rv2823c	FYNEKAFLLTTFDVS
PE/PPE	Rv2853	FVQALTTAAASYASV
PE/PPE	Rv2853	YASVEAANASPLQVA
Cell wall and cell processes	Rv2873, Rv2875	AAFSKLPASTIDELK
Cell wall and cell processes	Rv2873, Rv2875	ANATVYMIDSVLMPP
intermediary metabolism and respiration	Rv2874	AALPLLFFALAGQRI
intermediary metabolism and respiration	Rv2874	GTVVLTATFALGAAL
intermediary metabolism and respiration	Rv2874	LALVGFLGGLITGIS
intermediary metabolism and respiration	Rv2874	RGKVVLIDFWAYPCI
intermediary metabolism and respiration	Rv2996c	INLIIHYVDRPGALG
intermediary metabolism and respiration	Rv2996c	INLIIHYVHRAGALG
intermediary metabolism and respiration	Rv2996c	IVQINGRHFDLRAQG
Information pathways	Rv3012c	AVDGRFAVPQILGDE
Conserved hypotheticals	Rv3015c	AASLLDEDMDALEEA
Conserved hypotheticals	Rv3015c	YRIAARPGAVTRRAA
PE/PPE	Rv3018c	EIVQFLEETFAAYDQ
PE/PPE	Rv3018c, Rv3021c	AALPAVGAAAGAPAA
PE/PPE	Rv3018c, Rv3021c	AAVPAVGAAAGAPAA
PE/PPE	Rv3018c, Rv3021c	ALSAEYAAVAQELSV
PE/PPE	Rv3021c	GWIISNIFGAIPVLA
PE/PPE	Rv3021c	GWIISNIFGAIPVLG
PE/PPE	Rv3021c	LLEFAVVLELAILSI
Information pathways	Rv3024c	QQIKFAALSARAVAL
intermediary metabolism and respiration	Rv3025c	ALQSHDDVALVSVMW
intermediary metabolism and respiration	Rv3025c	SARLRLLRDRLVEGV
PE/PPE	Rv3125c, Rv3135, Rv3136	IQARAAALAFEQAYA
PE/PPE	Rv3136	VTANRAELKALIASN
Cell wall and cell processes	Rv3330	MAFLRSVSRLAAAVF
Virulence, detoxification, adaptation	Rv3418c	GEEYLILSARDVLAV
Cell wall and cell processes	Rv3619	QFGDVDAHGAMIRAQ
Cell wall and cell processes	Rv3619	AEHQAIISDVLTASD
Cell wall and cell processes	Rv3619	QLGRNFQVIYEQANA
Cell wall and cell processes	Rv3619	EQANAHGQKVQAAGN
Cell wall and cell processes	Rv3619	QAAGNNMAQTDSAVG
Cell wall and cell processes	Rv3620c	MTDPHAMRDMAGRFE
Cell wall and cell processes	Rv3620c	AMRDMAGRFEVHAQT
Cell wall and cell processes	Rv3620c	VHAQTVEDEARRMWA
Cell wall and cell processes	Rv3620c	RRMWASAQNISGAGW
Cell wall and cell processes	Rv3620c	LHGVRDGLVRDANNY
Lipid metabolism	Rv3804c	VEYLQVPSPSMGRDI
Lipid metabolism	Rv3804c	MGRDIKVQFQSGGAN
Lipid metabolism	Rv3804c	GKAGCQTYKWETFLT
PE/PPE	Rv3873	GLVAPAPLAQEREED
PE/PPE	Rv3873	EREEDDEDDWDEEDD
Cell wall and cell processes	Rv3874	AAVVRFQEAANKQKQ
Cell wall and cell processes	Rv3874	MAEMKTDAATLAQEA
Cell wall and cell processes	Rv3874	LAQEAGNFERISGDL
Cell wall and cell processes	Rv3874	VRFQEAANKQKQELD
Cell wall and cell processes	Rv3874	KQELDEISTNIRQAG
Cell wall and cell processes	Rv3874	VQYSRADEEQQQALS
Cell wall and cell processes	Rv3874	QGQWRGAAGTAAQAA
Cell wall and cell processes	Rv3875	SAIQGNVTSIHSLLD
Cell wall and cell processes	Rv3875	NVTSIHSLLDEGKQS
Cell wall and cell processes	Rv3875	LTKLAAAWGGSGSEA
Cell wall and cell processes	Rv3875	SGSEAYQGVQQKWDA
Cell wall and cell processes	Rv3875	QKWDATATELNNALQ
Cell wall and cell processes	Rv3875	TATELNNALQNLART
Cell wall and cell processes	Rv3875	QAMASTEGNVTGMFA
Cell wall and cell processes	Rv3875	QNLARTISEAGQAMA
Cell wall and cell processes	Rv3875	ARTISEAGQAMASTE
